# Supplementary material for: Regulation of long-range BMP gradients and embryonic polarity by propagation of local calcium-firing activity
Source: Nat Commun. 2024 Feb 17;15:1463. doi: 10.1038/s41467-024-45772-4 (PMC10874436; doi:10.1038/s41467-024-45772-4)
Supplement: Supplementary file 14 — Source Data [file 41467_2024_45772_MOESM14_ESM.xlsx]

## Sheet: Figure 1 biV
Figure 1 biV		number of embryos
		1 PS	2 PS	3 PS	total N
	1 hole	16	0	0	16
	2 holes	8	8	0	16
	2 holes in AO	14	0	0	14
	3 holes	3	5	4	12

## Sheet: Figure 1 d
Figure 1 d		number of embryos
		1 PS	2 PS	total N
	pCAB_GFP	19	25	44
	GJA5-GFP	9	11	20
	GJB2-GFP	22	13	35
	GJB6-GFP	16	6	22

## Sheet: Figure 2 di
Figure 2 di		Active cell number
		AP	MZ
	e1_ant	23	38
	e1_pos	9	37
	e2_ant	14	15
	e2_pos	18	25
	e3_ant	8	20
	e3_pos	26	36

## Sheet: Figure 2 dii & diii
Figure 2 dii & diii
pMZ			pAP			aMZ			aAP
peak number	Frequency (mHz)	Amplitude	peak number	Frequency (mHz)	Amplitude	peak number	Frequency (mHz)	Amplitude	peak number	Frequency (mHz)	Amplitude
6	6.66667	277.097	1	1.11111	107.026	3	3.33333	127.395	6	6.66667	168.579
7	7.77778	265.404	7	7.77778	116.619	6	6.66667	93.1952	2	2.22222	323.468
7	7.77778	206.293	4	4.44444	77.4484	2	2.22222	149.875	5	5.55556	110.802
3	3.33333	199.922	3	3.33333	270.46	6	6.66667	102.748	1	1.11111	412.339
9	10	120.653	3	3.33333	101.232	2	2.22222	117.401	2	2.22222	187.283
5	5.55556	91.4532	3	3.33333	60.8855	2	2.22222	379.957	4	4.44444	349.795
7	7.77778	73.0828	3	3.33333	95.3065	1	1.11111	343.438	2	2.22222	202.641
2	2.22222	394.405	7	7.77778	117.002	8	8.88889	173.324	1	1.11111	334.019
2	2.22222	166.094	7	7.77778	93.8209	6	6.66667	168.839	1	1.11111	505.775
10	11.1111	47.0385	6	6.66667	146.56	3	3.33333	77.0893	6	6.66667	85.1445
7	7.77778	122.15	4	4.44444	105.179	3	3.33333	183.307	3	3.33333	216.271
6	6.66667	39.5618	2	2.22222	379.193	11	12.2222	58.4408	5	5.55556	141.521
4	4.44444	86.4571	2	2.22222	221.245	6	6.66667	67.2468	7	7.77778	142.444
6	6.66667	251.833	6	6.66667	68.5607	8	8.88889	163.005	5	5.55556	198.178
5	5.55556	229.728	4	4.44444	114.973	1	1.11111	254.703	2	2.22222	367.373
4	4.44444	202.906	2	2.22222	142.765	1	1.11111	191.823	2	2.22222	176.905
6	6.66667	63.6335	3	3.33333	171.828	4	4.44444	99.5876	5	5.55556	193.212
3	3.33333	193.937	5	5.55556	92.0187	2	2.22222	175.326	3	3.33333	278.279
1	1.11111	130.822	1	1.11111	374.889	4	4.44444	99.3321	5	5.55556	177.605
1	1.11111	143.79	10	11.1111	263.321	5	5.55556	121.916	2	2.22222	494.181
7	7.77778	363.352	4	4.44444	92.5056	5	5.55556	290.307	6	6.66667	93.923
5	5.55556	186.623	7	7.77778	217.156	3	3.33333	93.7682	10	11.1111	119.489
1	1.11111	258.314	6	6.66667	71.4441	2	2.22222	100.306	3	3.33333	132.053
2	2.22222	82.9337	6	6.66667	122.458	7	7.77778	133.242	8	8.88889	254.443
6	6.66667	107.902	2	2.22222	112.877	3	3.33333	307.083	9	10	107.639
9	10	112.986	1	1.11111	200.953	1	1.11111	664.084	2	2.22222	193.871
5	5.55556	237.852	4	4.44444	194.561	5	5.55556	92.3704	10	11.1111	126.052
5	5.55556	476.815	8	8.88889	119.367	3	3.33333	231.73	9	10	90.4407
6	6.66667	409.03	5	5.55556	87.0113	1	1.11111	708.496	3	3.33333	202.338
2	2.22222	632.76	6	6.66667	205.902	2	2.22222	659.63	3	3.33333	93.1612
3	3.33333	507.665	6	6.66667	49.3622	6	6.66667	235.437	4	4.44444	143.308
6	6.66667	82.9617	4	4.44444	293.491	7	7.77778	123.909	9	10	269.989
4	4.44444	198.448	11	12.2222	119.124	1	1.11111	468.754	7	7.77778	150.323
6	6.66667	221.419	6	6.66667	151.805	2	2.22222	464.34	2	2.22222	231.521
2	2.22222	160.442	8	8.88889	219.628	1	1.11111	388.319	4	4.44444	107.386
3	3.33333	136.345	3	3.33333	127.682	10	11.1111	164.266	3	3.33333	160.498
3	3.33333	633.62	4	4.44444	177.588	4	4.44444	171.618	3	3.33333	211.01
2	2.22222	146.187	4	4.44444	98.2812	1	1.11111	326.525	2	2.22222	265.004
3	3.33333	184.531	3	3.33333	218.696	5	5.55556	142.699	7	7.77778	59.8187
6	6.66667	203.574	3	3.33333	191.7	2	2.22222	184.977	4	4.44444	46.8334
4	4.44444	225.347	3	3.33333	249.277	1	1.11111	416.514	6	6.66667	63.8518
7	7.77778	136.828	3	3.33333	176.032	1	1.11111	343.663	7	7.77778	48.1295
1	1.11111	765.972	6	6.66667	93.413	1	1.11111	229.07	7	7.77778	106.54
6	6.66667	252.638	10	11.1111	126.858	1	1.11111	288.126	4	4.44444	177.631
7	7.77778	188.411	2	2.22222	381.944	3	3.33333	101.49	8	8.88889	173.916
6	6.66667	54.977	3	3.33333	346.186	1	1.11111	510.669
6	6.66667	82.5174	6	6.66667	115.891	6	6.66667	99.9706
7	7.77778	208.633	4	4.44444	198.032	5	5.55556	107.041
2	2.22222	253.326	5	5.55556	213.318	1	1.11111	1095.58
3	3.33333	196.406	2	2.22222	319.16	1	1.11111	748.771
2	2.22222	336.487	6	6.66667	135.936	2	2.22222	235.138
3	3.33333	142.282	14	15.5556	224.798	3	3.33333	165.282
2	2.22222	283.888	3	3.33333	242.145	3	3.33333	216.353
3	3.33333	151.768				6	6.66667	188.046
7	7.77778	226.246				3	3.33333	78.1218
3	3.33333	330.679				8	8.88889	131.513
4	4.44444	212.206				6	6.66667	185.757
3	3.33333	184.418				3	3.33333	283.406
3	3.33333	140.415				8	8.88889	144.944
4	4.44444	181.843				7	7.77778	103.069
5	5.55556	97.2781				6	6.66667	75.4941
1	1.11111	517.997				7	7.77778	102.504
7	7.77778	56.6587				2	2.22222	153.54
4	4.44444	120.186				2	2.22222	147.287
3	3.33333	279.884				8	8.88889	148.957
4	4.44444	295.324				5	5.55556	85.501
3	3.33333	227.708				5	5.55556	177.948
1	1.11111	191.115				5	5.55556	198.272
2	2.22222	603.016				10	11.1111	62.8004
3	3.33333	168.941				6	6.66667	60.7991
8	8.88889	130.681				7	7.77778	177.511
9	10	33.9866				6	6.66667	277.539
2	2.22222	340.337				4	4.44444	138.185
6	6.66667	119.839
2	2.22222	144.165
4	4.44444	117.955
4	4.44444	138.109
5	5.55556	153.006
5	5.55556	113.804
4	4.44444	330.022
2	2.22222	404.382
7	7.77778	217.139
	--
3	3.33333	196.9
4	4.44444	342.165
5	5.55556	158.663
4	4.44444	106.737
5	5.55556	180.799
5	5.55556	148.374
3	3.33333	496.145
4	4.44444	298.972
3	3.33333	162.994
4	4.44444	276.524
6	6.66667	112.741
7	7.77778	177.785
8	8.88889	38.6743
4	4.44444	232.043
5	5.55556	172.574
1	1.11111	612.098

## Sheet: Figure 3 bi, bii, biii
	Figure 3 bi					Figure 3 bii					Figure 3 biii
	e1	e1	e2	e2		e1	e1	e2	e2		e1	e1	e2	e2
	CTR	IC	CTR	IC		CTR	IC	CTR	IC		CTR	IC	CTR	IC
	51	9	69	23		91	16	205	19		48	3	72	15
											27	21	18	72
											12	3	6	3
											30	3	234	3
											42	12	63	18
											3	12	87	12
											12	3	84	3
											12	3	126	3
											33	3	18	21
											6		30	60
											6		33	3
											3		30
											3		117
											27		3
											21		3
											12		3
											3		9
											33		15
											18		12
											3		15
											33		33
											15		39
											3		9
											57		15
											45		6
											33		6
											3		6
											12		78
													3
													21
													42
													72
													96
													3
													30
													6
													3
													54
													24
													144
													18
													108
													24
													33
													78
													6
													18
													12
													9
													3

## Sheet: Figure 3 ciii & civ
	Figure 3 ciii				Figure 3 civ
	CTR	FFA			CTR	FFA
	222	25			30	12
	2695	521			84	6
	667	204			60	30
		542			9	6
					24	3
					21	3
					99	3
					24	12
					45	15
					27	3
					93	48
					63	12
					63	48
					12	3
					15	12
					105	9
					6	3
					15	75
					9	90
					3	33
					3	129
					141	345
					117	69
					3	72
					12	87
					3	225
					6	33
					3	42
					270	15
					3	54
					3	3
					84	24
					3	75
					60	24
					3	78
					123	78
					3	276
					3	60
					30	30
					3	3
					207	15
					171	3
					48	12
					3	66
					78	48
					18	18
					75	12
					54	69
					42	21
					132	3
					63	3
					6	3
					36	9
					126	18
					69	33
					15	39
					36	72
					60	3
					66	15
					27	3
					195	39
					264	141
					9	15
					57	3
					42	3
					162	27
					39	36
					9	6
					63	36
					9	3
					45	6
					36	6
					57	66
					222	150
					150	54
					18	69
					42	6
					9	9
					165	39
					24	15
					6	3
					9	24
					231	3
					9	27
					27	3
					15	51
					27	3
					114	93
					258	84
					90	66
					27	24
					48	12
					78	3
					42	6
					27	3
					45	18
					75	150
					60	45
					54	72
					102	15
					48	33
					39	18
					36	9
					93	36
					24	15
					24	3
					69	3
					168	12
					27	3
					15	3
					30	3
					24	3
					87	6
					27	15
					36	9
					36	63
					12	3
					15	3
					18	3
					90	18
					24	3
					81	24
					93	42
					147	3
					3	21
					6	33
					264	3
					18	12
					165	30
					3	54
					3	18
					3	15
					3	54
					6	3
					3	3
					6	3
					6	54
					3	3
					6	3
					3	6
					12	3
					45	66
					3	81
					9	3
					48	9
					6	18
					6	30
					63	21
					69	18
					24	6
					66	33
					24	21
					21	27
					9	30
					3	39
					3	51
					6	42
					18	51
					30	78
					6	12
					36	63
					6	3
					6	6
					195	3
					12	18
					3	39
					3	45
					33	90
					27	18
					6	15
					3	6
					3	48
					24	45
					39	39
					12	6
					6	6
					3	6
					6	51
					12	12
					3	3
					21	6
					3	9
					3	15
					72	24
					18	3
					27	36
					12	27
					12	3
					6	24
					21	3
					54	6
					6	42
					3	6
					3	27
					3	12
					15	3
					84	39
					6	3
					57	60
					15	6
					54	3
					24	3
					3	24
					21	135
					6	3
					24	54
					6	51
					3	3
					9	12
					6	12
					6	78
					3	6
					3	30
					3	6
					9	3
					42	3
					3	3
					3	12
					12	30
					21	9
					3	99
					3	6
					24	12
					3	24
					3	6
					3	408
					3	6
					9	6
					3	15
					42	12
					3	15
					3	3
					24	15
					15	39
					9	15
					24	3
					9	9
					9	3
					72	66
					18	3
					9	6
					6	60
					45	3
					6	3
					18	33
					12	3
					3	6
					24	3
					3	3
					12	21
					183	3
					18	3
					9	18
					12	96
					21	21
					75	72
					15	3
					3	9
					9	3
					6	27
					12	54
					12	6
					9	27
					15	18
					6	18
					15
					18
					3
					3
					3
					21
					3
					42
					63
					9
					6
					3
					120
					6
					3
					3
					6
					3
					42
					3
					3
					3
					27
					18
					18
					9
					18
					63
					3
					57
					3
					6
					36
					6
					6
					6
					6
					3
					6
					3
					3
					3
					21
					3
					6
					117
					201
					90
					153
					3
					33
					39
					63
					63
					15
					15
					15
					9
					21
					24
					138
					9
					315
					12
					9
					111
					135
					33
					150
					12
					108
					15
					84
					150
					63
					27
					72
					72
					93
					111
					69
					39
					78
					3
					207
					6
					54
					6
					6
					6
					30
					9
					51
					24
					27
					3
					3
					3
					45
					6
					6
					12
					3
					12
					12
					21
					24
					90
					33
					3
					9
					3
					207
					3
					36
					3
					78
					12
					123
					9
					138
					135
					3
					213
					3
					72
					162
					3
					33
					132
					3
					78
					3
					3
					6
					57
					24
					15
					12
					12

## Sheet: Figure 3 dii
	Figure 3 dii
		1 PS	2 PS	total N
	control	27	0	27
	ionomycin	25	9	34

## Sheet: Figure 4 d & e
	Figure 4 d						Figure 4 e
						e1						e2						e3
	e1	e2	e3			1h	2h	3h	4h	5h		1h	2h	3h	4h	5h		1h	2h	3h	4h	5h
1h	977	352	95			72	186	120	138	285		183	48	129	147			39	24	54	132	189
2h	2018	1313	462			147	12	90	81	24		12	21	81	36			63	9	42	162	144
3h	4463	2413	1244			84	207	129	69	162		9	174	240	48			12	9	174	15	45
4h	8547	3070	3763			63	18	12	24	105		147	57	48	24			9	6	18	87	39
5h	8215		3594			3	18	108	93	45		27	3	72	27			114	87	24	33	12
						66	99	294	276	174		21	54	72	69			9	75	87	183	87
						66	156	180	105	63		42	81	81	117			9	51	183	189	12
						30	93	12	186	117		6	141	120	57			3	117	48	117	21
						171	99	120	96	162		60	93	81	69			21	75	48	24	12
						48	90	12	597	18		30	90	54	42			6	12	90	57	135
						57	36	21	105	72		90	12	33	45			6	24	42	18	66
						3	66	153	249	183		204	156	93	96			15	39	72	138	15
						21	111	108	42	165		123	42	102	48			3	51	24	24	39
						42	33	192	597	165		111	102	72	42			3	141	72	126	162
						57	183	102	204	231		60	9	180	15			6	36	9	15	27
						93	120	180	216	87		21	45	201	9			3	24	111	57	12
						24	63	120	141	81		39	30	18	39			9	6	174	18	60
						144	12	30	66	105		333	162	147	147			6	57	45	6	27
						132	66	81	15	3		6	9	213	159			6	63	159	33	75
						87	222	231	81	21		18	123	33	129			9	33	120	24	87
						54	63	225	33	129		30	141	3	99			6	3	45	51	75
						210	90	180	69	69		27	81	18	42			3	18	132	189	45
						141	84	159	120	60		9	18	15	252			15	9	78	24	96
						42	162	207	99	129		45	126	24	114			3	24	45	33	99
						75	108	60	48	240		33	42	201	51			12	57	12	60	63
						3	42	120	282	216		15	30	147	24			3	3	48	132	75
						3	27	48	27	57		228	132	216	297			3	3	18	156	261
						30	171	135	129	36		3	30	48	24			6	9	18	24	81
						12	66	6	123	30		87	36	48	114			15	18	75	207	123
						87	60	48	69	24		3	54	42	42			3	9	27	99	39
						123	63	27	54	147		24	111	75	207			6	6	6	195	171
						18	255	27	27	21		42	30	42	6			6	18	6	18	117
						54	27	63	183	9		33	42	111	84			69	3	90	12	261
						27	9	147	99	75		84	12	33	15			3	18	54	126	33
						6	132	51	72	147		6	3	48	198			3	30	6	15	21
						3	66	174	219	183		18	60	66	63			6	6	3	60	201
						21	135	9	54	234		9	9	99	21			12	27	6	141	21
						30	36	39	99	75		6	39	99	147			3	15	150	111	15
						48	120	81	132	129		132	204	111	30			3	18	3	42	177
						15	183	39	60	24		6	78	42	114			3	6	3	111	51
						30	300	156	66	138		12	3	87	36			3	6	3	81	12
						15	231	36	126	87		117	54	69	21			3	3	3	141	75
						3	15	39	30	30		6	48	159	90			6	57	51	15	63
						3	99	30	15	87		27	18	132	36			3	3	78	75	75
						42	9	192	123	120		9	15	171	36			9	3	3	60	156
						63	93	48	63	111		21	27	24	114			3	60	3	204	147
						3	78	72	42	255		3	153	21	36			9	6	12	189	165
						33	27	78	51	81		3	12	141	36			30	33	51	201	180
						30	15	72	33	6		3	45	18	234			3	18	39	237	27
						9	15	75	192	45		84	69	147	138			3	3	3	27	33
						3	72	39	27	228		96	132	9	210			3	15	3	33	3
						6	9	75	105	99		24	9	81	147				3	48	273	12
						3	78	162	282	174		30	9	33	3				12	6	87	39
						3	123	24	129	228		3	48	132	225				9	36	141	147
						15	18	111	243	75		9	27	15	255				6	3	87	60
						6	72	69	222	171		6	9	135	51				3	12	93	3
						12	3	39	192	99		3	90	183	129				6	6	189	75
						3	3	39	18	75		15	27	57	21				15	33	93	102
						15	33	30	87	6		3	135	135	129				3	3	81	147
						6	3	228	24	99		51	12	147	174				15	3	39	141
						6	15	6	87	120		3	36	102	180				3	3	93	12
						9	15	9	39	138		12	81	15	132				3	3	57	117
						3	3	30	27	201		3	33	69	12				48	66	15	57
						30	3	18	216	45		9	66	111	99				60	3	123	51
						18	93	108	42	213			27	27	132				3	24	48	6
						3	150	39	15	252			48	183	9				6	3	81	18
						21	3	117	48	201			231	33	42				9	3	93	3
						345	3	45	72	183			18	117	51				18	9	33	51
						3	9	96	162	282			102	33	42				60	51	156	240
						6	12	30	87	183			99	48	207				3	3	105	15
						9	3	90	51	6			33	156	129				9	6	24	30
						3	6	39	171	60			78	36	42				6	6	33	27
						6	24	75	246	66			18	69	9				3	15	24	21
						3	3	30	30	12			6	162	9				42	6	36	15
						3	3	135	192	45			90	21	42				3	81	84	6
						3	15	30	81	6			9	99	69				9	6	243	132
						3	3	6	234	597			3	57	147				12	51	60	66
						3	9	24	306	33			48	117	90				6	51	138	15
						3	42	153	81	12			45	45	36				9	3	36	66
						6	18	24	9	120			6	147	138				3	3	171	6
						12	3	165	9	75			3	21	30				3	12	33	93
						60	6	69	18	54			27	240	21				3	12	42	6
						3	3	168	111	117			12	117	21				12	3	93	15
						6	21	3	231	75			18	36	54				3	15	12	3
						3	12	75	177	99			3	15	129				3	3	81	3
						3	24	156	129	156			54	93	192				3	51	27	36
						66	45	57	42	36			3	12	9				9	3	21	9
						27	6	147	99	147			3	207	42				3	9	48	3
						3	15	108	87	6			60	30	12				3	48	18	3
						177	21	210	51	21			3	3	156				3	36	165	9
						12	3	180	15	183			15	6	93				3	15	33	15
						150	3	129	231	21			60	18	93				36	3	3	30
						123	3	54	66	93			3	9	117				3	6	6	18
						9	9	147	12	54			6	3	24				6	3	108	189
						57	81	18	147	234			3	15	105				114	3	6	3
							3	12	96	99			6	3	174				15	3	3	18
							6	36	171	279			3	30	132				30	3	21	9
							6	54	171	63			150	3	69				9	15	42	3
							3	33	12	54			3	6	81				3	3	9	3
							6	93	39	45			3	9	21				3	36	36	21
							72	3	147	324			6	3	42					3	72	6
							6	132	66	174			3	3	21					3	18	48
							3	9	24	120			141	18	42					12	21	12
							42	21	171	123			3	9	63					6	12	15
							6	12	66	30			66	3	117					9	15	6
							3	57	228	213			219	39	21					3	3	3
							198	135	63	153			60	9	138					6	6	15
							3	27	258	138			93	3	159					6	78	21
							30	93	15	6			24	3	132					3	33	3
							6	30	120	63			3	9	21					6	18	3
							156	48	597	156			3	6	69					6	3	33
							36	69	42	33			138	3	69					3	36	36
							156	3	231	93			12	3	15					3	6	3
							6	123	132	6			135	18	99					3	15	39
							36	114	105	6			123	6	9					3	6	9
							93	18	51	159			6	3	21					6	15	6
							3	123	66	234			51	9	6					3	9	15
							3	39	153	90			9	15	3					3	6	3
							3	237	96	54			3	108	3					6	6	3
							3	12	186	12			42	12	3					6	3	24
							3	27	111	3			21	3	3					54	21	6
							3	279	123	126			75	9	33					15	3	39
							36	33	195	18			90	51	3					6	12	3
							9	48	597	138			9	12	3					6	3	9
							33	12	105	9			3	18	36					3	3	15
							27	3	33	99				3	6					3	6	6
							36	33	27	120				21	3					3	3	3
							36	243	597	165				12	432					3	21	3
							30	174	171	33				24	6					15	15	33
							9	51	153	69				15	9					3	15	3
							3	9	75	87				222	12					15	6	3
							18	105	597	129				6	3					3	6	12
							3	51	12	24				48	75					219	3	18
							6	3	39	6				12	3					12	21	15
							3	21	39	105				3	3					3	3	9
							3	3	183	228				12	6					18	15	3
								3	126	12				39	3					27	3	18
								33	597	75				189	3					3	18	15
								3	66	99				189	3					18	9	36
								18	42	93				66	3					27	12	3
								18	123	12				3	6					159	6	3
								3	210	123				171	6					3	9	6
								12	15	117				6	3					45	3	3
								42	597	258				45	3					3	18	18
								3	42	75				78	3					15	81	6
								24	120	6				153	3					3	12	3
								15	252	258				153	15					18	51	3
								36	51	48				36	6					15	6	15
								3	51	129				3	51					15	39	9
								15	171	12				135	3					3	6	6
								15	147	54				6	3					3	9	6
								3	126	105				111	3					3	30	6
								3	171	201				111	3					3	3	3
								3	39	117				6	24					15	3	9
								6	81	150				3	9					63	3	9
								24	93	72				3	3					24	9	6
								3	51	219				90	6					9	3	45
								3	27	99				21	111					3	6	3
								66	195	126				72	249					3	3	6
								12	108	129				3	12					48	3	15
								6	42	57				3	75					45	3	15
								12	42	33				3	240					27	33	3
								15	42	60				21	9					24	36	6
								18	111	33					3					3	3	21
								12	3	84					15					3	3	6
								3	6	66					9					6	3	15
								3	6	246					3					3	3	6
								9	6	255					3					9	3	12
								3	6	147					6					6	3	27
								3	3	84					204						30	3
								6	3	102					12						3	3
								30	3	138					3						3	9
								42	3	162					198						6	6
								3	3	60					189						18	12
								3	9	132					183						3	30
								3	12	63					54						3	3
								312	3	6					12						3	3
								3	15	57					18						6	3
								3	63	6					117						3	6
								6	3	36					3						6	15
								6	3	6					6						6	3
								3	3	6					3						3	6
								45	3	51					9						51	3
								9	21	3					3						3	30
								3	3	15					3						27	27
								3	3	18					3						6	12
								18	6	15					3						24	12
								45	18	18					51						3	3
								3	3	21					24						9	3
								6	6	3					9						3	9
								249	3	48					3						3	3
								18	3	3					3						3	3
								63	3	15					9						3	30
								36	3	9					3						24	3
								54	3	6					9						3	9
								24	48	6					3						3	21
								3	3	6					12						15	36
								3	3	45					3						6	6
								9	3	18											3	36
								27	9	3											18	285
								6	6	15											6	24
								3	21	6											12	12
								3	3	6											24	33
								198	18	9											18	267
								3	15	21											27	3
								69	3	12											6	3
								3	6	12											3	9
								3	15	3											3	6
								6	3	3											6	15
								183	6	3											6	12
								180	3	3											24	6
								3	3	6											3	12
								48	3	3											33	27
								171	12	18											39	21
								3	3	3											6	3
								12	3	24											6	12
								69	9	30											3	3
								153	3	15											6	21
								6	3	87											3	6
								21	66	27											6	3
								15	33	12											3	6
								42	117	3											228	3
								3	6	15											84	3
								3	18	3											3	3
								3	24	3											6	231
								33	15	15											57	12
								3	3	30											3	6
								96	3	3											3	39
								27	15	6											213	6
								3	318	33											24	204
								18	3	3											6	57
								84	3	66											204	3
								81	3	18											18	6
								3	12	48											189	6
								9	3	3											9	12
								63	12	9											3	3
								57	12	12											15	3
								15	66	3											180	3
								39	66	3											180	3
								15	3	3											177	9
								6	3	291											6	18
								12	48	285											3	198
								9	6	12											36	3
								6	36	15											15	15
									6	12											3	3
									27	6											123	6
									207	3											3	183
									60	279											9	9
									18	3											3	15
									9	6											6	6
									9	3											3	24
									18	3											12	3
									12	24											3	186
									189	51											12	36
									15	3											6	171
									132	249											84	21
									3	3											3	3
									180	27											3	114
									12	3											18	3
									9	3											63	6
									6	24											24	6
									138	57											12	6
									18	144											12	6
									153	9											30	3
									6	51											24	3
									3	213											15	18
									39	213											3	3
									3	12											6	3
									15	72											3	6
									12	3												9
									126	3												3
									3	42												18
									102	6												3
									15	198												9
									3	3												30
									96	3												3
									3	192												27
									81	21												27
									21	9												33
									6	3												3
									6	18												3
									12	12												12
									24	3												12
									54	6												27
									12	3												3
									30	165												3
									9	39												3
									12	3												15
									33	33												3
									33	33												9
									15	3												12
									18	12												90
									9	3												3
									3	3												90
										102												87
										3												18
										6												6
										3												78
										9												6
										120												6
										78												3
										9												24
										126												69
										84												12
										9												51
										30												6
										3												6
										15												3
										3												3
										24												24
										3												30
										6												39
										30												9
										66												3
										6												6
										3												3
										3												3
										3
										36
										33
										15
										15

## Sheet: Figure 4 f & h
	E3-1h						E3-2h						E3-3h						E3-4h						E3-5h
	Value	s1	s2	s3	s4		Value	s1	s2	s3	s4		Value	s1	s2	s3	s4		Value	s1	s2	s3	s4		Value	s1	s2	s3	s4
	0	0	0	1	0		0	0	0	0	0		0	0	0	1	0		0	0	0	0	0		0	4	0	0	0
	1	9	0	1	50		1	1	1	3	31		1	0	1	1	2		1	0	0	0	0		1	2	0	0	1
	2	363	101	511	1812		2	282	416	843	1699		2	71	101	338	660		2	6	15	72	394		2	17	4	31	189
	3	1297	1176	1843	1493		3	1175	1673	1846	1522		3	745	933	1449	1662		3	203	470	995	1776		3	255	239	773	1383
	4	1119	1670	1052	264		4	977	1053	720	328		4	1020	1264	1218	872		4	615	1145	1346	1046		4	809	949	1463	1232
	5	489	571	198	50		5	567	368	192	64		5	728	701	456	305		5	745	935	761	324		5	838	1019	821	547
	6	216	139	53	12		6	290	100	56	31		6	441	348	145	118		6	584	562	314	106		6	567	632	356	193
	7	85	22	14	8		7	162	49	20	7		7	266	184	37	31		7	453	257	109	30		7	337	350	133	69
	8	43	10	6	2		8	95	13	6	9		8	158	82	20	21		8	276	127	44	8		8	275	193	57	40
	9	23	0	8	2		9	51	12	3	3		9	100	33	13	9		9	236	73	24	7		9	188	109	33	25
	10	11	0	2	1		10	36	4	2	2		10	67	21	8	5		10	171	44	11	2		10	122	75	16	6
	11	7	1	1	0		11	12	0	0	0		11	36	11	4	4		11	109	24	6	1		11	92	47	5	5
	12	5	0	0	2		12	10	0	0	0		12	18	4	1	2		12	94	13	2	1		12	48	36	1	3
	13	4	0	1	0		13	6	0	1	0		13	15	1	0	0		13	58	10	4	0		13	36	16	2	1
	14	6	0	0	0		14	6	0	0	0		14	13	1	0	1		14	36	5	2	1		14	21	13	1	0
	15	3	0	1	0		15	3	0	0	0		15	4	0	0	1		15	35	5	1	0		15	17	4	0	0
	16	2	0	0	0		16	5	1	0	0		16	1	3	1	1		16	21	0	1	0		16	19	2	0	0
	17	0	0	0	0		17	5	0	0	0		17	1	0	0	0		17	9	2	0	0		17	9	2	0	1
	18	2	0	0	0		18	0	0	0	0		18	0	1	0	1		18	8	0	0	0		18	4	0	0	1
	19	0	0	0	0		19	1	0	0	0		19	0	0	0	0		19	4	0	0	0		19	5	0	0	0
	20	0	0	0	0		20	0	0	0	0		20	0	0	0	1		20	4	0	0	0		20	6	0	0	0
	21	0	0	0	0		21	0	0	0	0		21	0	0	0	0		21	5	1	0	0		21	3	0	0	0
	22	0	0	0	0		22	0	0	0	0		22	0	0	0	0		22	3	1	0	0		22	2	0	0	0
	23	0	0	0	0		23	0	0	0	0		23	0	0	0	0		23	2	0	0	0		23	2	0	0	0
	24	0	0	0	0		24	0	0	0	0		24	0	0	0	0		24	1	0	0	0		24	1	0	0	0
	25	0	0	0	0		25	0	0	0	0		25	0	0	0	0		25	1	0	0	0		25	3	0	0	0
	26	0	0	0	0		26	0	0	0	0		26	0	0	0	0		26	1	1	0	0		26	0	0	0	0
	27	0	0	0	0		27	0	0	0	0		27	0	1	0	0		27	1	0	0	0		27	1	0	0	0
	28	0	0	0	0		28	0	0	0	0		28	0	0	0	0		28	2	0	0	0		28	0	0	0	0
	29	0	0	0	0		29	0	0	0	0		29	0	0	0	0		29	0	0	0	0		29	1	0	0	0
	30	0	0	0	0		30	0	0	0	0		30	0	0	0	0		30	1	0	0	0		30	0	0	0	0
	31	0	0	0	0		31	0	0	0	0		31	0	0	0	0		31	0	0	0	0		31	0	0	0	0
	32	0	0	0	0		32	0	0	0	0		32	0	0	0	0		32	0	0	0	0		32	0	0	0	0
	33	0	0	0	0		33	0	0	0	0		33	0	0	0	0		33	0	0	0	0		33	0	0	0	0
	34	0	0	0	0		34	0	0	0	0		34	0	0	0	0		34	0	0	0	0		34	0	0	0	0
	35	0	0	0	0		35	0	0	0	0		35	0	0	0	0		35	0	0	0	0		35	0	0	0	0
	36	0	0	0	0		36	0	0	0	0		36	0	0	0	0		36	0	0	0	0		36	0	0	0	0
	37	0	0	0	0		37	0	0	0	0		37	0	0	0	0		37	0	0	0	0		37	0	0	0	0
	38	0	0	0	0		38	0	0	0	0		38	0	0	0	0		38	0	0	0	0		38	0	0	0	0
	39	0	0	0	0		39	0	0	0	0		39	0	0	0	0		39	0	0	0	0		39	0	0	0	0
	40	0	0	0	0		40	0	0	0	0		40	0	0	0	0		40	0	0	0	0		40	0	0	0	0
	41	0	0	0	0		41	0	0	0	0		41	0	0	0	0		41	0	0	0	0		41	0	0	0	0
	42	0	0	0	0		42	0	0	0	0		42	0	0	0	0		42	0	0	0	0		42	0	0	0	0
	43	0	0	0	0		43	0	0	0	0		43	0	0	0	0		43	0	0	0	0		43	0	0	0	0
	44	0	0	0	0		44	0	0	0	0		44	0	0	0	0		44	0	0	0	0		44	0	0	0	0
	45	0	0	0	0		45	0	0	0	0		45	0	0	0	0		45	0	0	0	0		45	0	0	0	0
	46	0	0	0	0		46	0	0	0	0		46	0	0	0	0		46	0	0	0	0		46	0	0	0	0
	47	0	0	0	0		47	0	0	0	0		47	0	0	0	0		47	0	0	0	0		47	0	0	0	0
	48	0	0	0	0		48	0	0	0	0		48	0	0	0	0		48	0	0	0	0		48	0	0	0	0
	49	0	0	0	0		49	0	0	0	0		49	0	0	0	0		49	0	0	0	0		49	0	0	0	0
	50	0	0	0	0		50	0	0	0	0		50	0	0	0	0		50	0	0	0	0		50	0	0	0	0
	51	0	0	0	0		51	0	0	0	0		51	0	0	0	0		51	0	0	0	0		51	0	0	0	0
	52	0	0	0	0		52	0	0	0	0		52	0	0	0	0		52	0	0	0	0		52	0	0	0	0
	53	0	0	0	0		53	0	0	0	0		53	0	0	0	0		53	0	0	0	0		53	0	0	0	0
	54	0	0	0	0		54	0	0	0	0		54	0	0	0	0		54	0	0	0	0		54	0	0	0	0
	55	0	0	0	0		55	0	0	0	0		55	0	0	0	0		55	0	0	0	0		55	0	0	0	0
	56	0	0	0	0		56	0	0	0	0		56	0	0	0	0		56	0	0	0	0		56	0	0	0	0
	57	0	0	0	0		57	0	0	0	0		57	0	0	0	0		57	0	0	0	0		57	0	0	0	0
	58	0	0	0	0		58	0	0	0	0		58	0	0	0	0		58	0	0	0	0		58	0	0	0	0
	59	0	0	0	0		59	0	0	0	0		59	0	0	0	0		59	0	0	0	0		59	0	0	0	0
	60	0	0	0	0		60	0	0	0	0		60	0	0	0	0		60	0	0	0	0		60	0	0	0	0
	61	0	0	0	0		61	0	0	0	0		61	0	0	0	0		61	0	0	0	0		61	0	0	0	0
	62	0	0	0	0		62	0	0	0	0		62	0	0	0	0		62	0	0	0	0		62	0	0	0	0
	63	0	0	0	0		63	0	0	0	0		63	0	0	0	0		63	0	0	0	0		63	0	0	0	0
	64	0	0	0	0		64	0	0	0	0		64	0	0	0	0		64	0	0	0	0		64	0	0	0	0
	65	0	0	0	0		65	0	0	0	0		65	0	0	0	0		65	0	0	0	0		65	0	0	0	0
	66	0	0	0	0		66	0	0	0	0		66	0	0	0	0		66	0	0	0	0		66	0	0	0	0
	67	0	0	0	0		67	0	0	0	0		67	0	0	0	0		67	0	0	0	0		67	0	0	0	0
	68	0	0	0	0		68	0	0	0	0		68	0	0	0	0		68	0	0	0	0		68	0	0	0	0
	69	0	0	0	0		69	0	0	0	0		69	0	0	0	0		69	0	0	0	0		69	0	0	0	0
	70	0	0	0	0		70	0	0	0	0		70	0	0	0	0		70	0	0	0	0		70	0	0	0	0
	71	0	0	0	0		71	0	0	0	0		71	0	0	0	0		71	0	0	0	0		71	0	0	0	0
	72	0	0	0	0		72	0	0	0	0		72	0	0	0	0		72	0	0	0	0		72	0	0	0	0
	73	0	0	0	0		73	0	0	0	0		73	0	0	0	0		73	0	0	0	0		73	0	0	0	0
	74	0	0	0	0		74	0	0	0	0		74	0	0	0	0		74	0	0	0	0		74	0	0	0	0
	75	0	0	0	0		75	0	0	0	0		75	0	0	0	0		75	0	0	0	0		75	0	0	0	0
	76	0	0	0	0		76	0	0	0	0		76	0	0	0	0		76	0	0	0	0		76	0	0	0	0
	77	0	0	0	0		77	0	0	0	0		77	0	0	0	0		77	0	0	0	0		77	0	0	0	0
	78	0	0	0	0		78	0	0	0	0		78	0	0	0	0		78	0	0	0	0		78	0	0	0	0
	79	0	0	0	0		79	0	0	0	0		79	0	0	0	0		79	0	0	0	0		79	0	0	0	0
	80	0	0	0	0		80	0	0	0	0		80	0	0	0	0		80	0	0	0	0		80	0	0	0	0
	81	0	0	0	0		81	0	0	0	0		81	0	0	0	0		81	0	0	0	0		81	0	0	0	0
	82	0	0	0	0		82	0	0	0	0		82	0	0	0	0		82	0	0	0	0		82	0	0	0	0
	83	0	0	0	0		83	0	0	0	0		83	0	0	0	0		83	0	0	0	0		83	0	0	0	0
	84	0	0	0	0		84	0	0	0	0		84	0	0	0	0		84	0	0	0	0		84	0	0	0	0
	85	0	0	0	0		85	0	0	0	0		85	0	0	0	0		85	0	0	0	0		85	0	0	0	0
	86	0	0	0	0		86	0	0	0	0		86	0	0	0	0		86	0	0	0	0		86	0	0	0	0
	87	0	0	0	0		87	0	0	0	0		87	0	0	0	0		87	0	0	0	0		87	0	0	0	0
	88	0	0	0	0		88	0	0	0	0		88	0	0	0	0		88	0	0	0	0		88	0	0	0	0
	89	0	0	0	0		89	0	0	0	0		89	0	0	0	0		89	0	0	0	0		89	0	0	0	0
	90	0	0	0	0		90	0	0	0	0		90	0	0	0	0		90	0	0	0	0		90	0	0	0	0
	91	0	0	0	0		91	0	0	0	0		91	0	0	0	0		91	0	0	0	0		91	0	0	0	0
	92	0	0	0	0		92	0	0	0	0		92	0	0	0	0		92	0	0	0	0		92	0	0	0	0
	93	0	0	0	0		93	0	0	0	0		93	0	0	0	0		93	0	0	0	0		93	0	0	0	0
	94	0	0	0	0		94	0	0	0	0		94	0	0	0	0		94	0	0	0	0		94	0	0	0	0
	95	0	0	0	0		95	0	0	0	0		95	0	0	0	0		95	0	0	0	0		95	0	0	0	0
	96	0	0	0	0		96	0	0	0	0		96	0	0	0	0		96	0	0	0	0		96	0	0	0	0
	97	0	0	0	0		97	0	0	0	0		97	0	0	0	0		97	0	0	0	0		97	0	0	0	0
	98	0	0	0	0		98	0	0	0	0		98	0	0	0	0		98	0	0	0	0		98	0	0	0	0
	99	0	0	0	0		99	0	0	0	0		99	0	0	0	0		99	0	0	0	0		99	0	0	0	0
	100	0	0	0	0		100	0	0	0	0		100	0	0	0	0		100	0	0	0	0		100	0	0	0	0
	101	0	0	0	0		101	0	0	0	0		101	0	0	0	0		101	0	0	0	0		101	0	0	0	0
	102	0	0	0	0		102	0	0	0	0		102	0	0	0	0		102	0	0	0	0		102	0	0	0	0
	103	0	0	0	0		103	0	0	0	0		103	0	0	0	0		103	0	0	0	0		103	0	0	0	0
	104	0	0	0	0		104	0	0	0	0		104	0	0	0	0		104	0	0	0	0		104	0	0	0	0
	105	0	0	0	0		105	0	0	0	0		105	0	0	0	0		105	0	0	0	0		105	0	0	0	0
	106	0	0	0	0		106	0	0	0	0		106	0	0	0	0		106	0	0	0	0		106	0	0	0	0
	107	0	0	0	0		107	0	0	0	0		107	0	0	0	0		107	0	0	0	0		107	0	0	0	0
	108	0	0	0	0		108	0	0	0	0		108	0	0	0	0		108	0	0	0	0		108	0	0	0	0
	109	0	0	0	0		109	0	0	0	0		109	0	0	0	0		109	0	0	0	0		109	0	0	0	0
	110	0	0	0	0		110	0	0	0	0		110	0	0	0	0		110	0	0	0	0		110	0	0	0	0
	111	0	0	0	0		111	0	0	0	0		111	0	0	0	0		111	0	0	0	0		111	0	0	0	0
	112	0	0	0	0		112	0	0	0	0		112	0	0	0	0		112	0	0	0	0		112	0	0	0	0
	113	0	0	0	0		113	0	0	0	0		113	0	0	0	0		113	0	0	0	0		113	0	0	0	0
	114	0	0	0	0		114	0	0	0	0		114	0	0	0	0		114	0	0	0	0		114	0	0	0	0
	115	0	0	0	0		115	0	0	0	0		115	0	0	0	0		115	0	0	0	0		115	0	0	0	0
	116	0	0	0	0		116	0	0	0	0		116	0	0	0	0		116	0	0	0	0		116	0	0	0	0
	117	0	0	0	0		117	0	0	0	0		117	0	0	0	0		117	0	0	0	0		117	0	0	0	0
	118	0	0	0	0		118	0	0	0	0		118	0	0	0	0		118	0	0	0	0		118	0	0	0	0
	119	0	0	0	0		119	0	0	0	0		119	0	0	0	0		119	0	0	0	0		119	0	0	0	0
	120	0	0	0	0		120	0	0	0	0		120	0	0	0	0		120	0	0	0	0		120	0	0	0	0
	121	0	0	0	0		121	0	0	0	0		121	0	0	0	0		121	0	0	0	0		121	0	0	0	0
	122	0	0	0	0		122	0	0	0	0		122	0	0	0	0		122	0	0	0	0		122	0	0	0	0
	123	0	0	0	0		123	0	0	0	0		123	0	0	0	0		123	0	0	0	0		123	0	0	0	0
	124	0	0	0	0		124	0	0	0	0		124	0	0	0	0		124	0	0	0	0		124	0	0	0	0
	125	0	0	0	0		125	0	0	0	0		125	0	0	0	0		125	0	0	0	0		125	0	0	0	0
	126	0	0	0	0		126	0	0	0	0		126	0	0	0	0		126	0	0	0	0		126	0	0	0	0
	127	0	0	0	0		127	0	0	0	0		127	0	0	0	0		127	0	0	0	0		127	0	0	0	0
	128	0	0	0	0		128	0	0	0	0		128	0	0	0	0		128	0	0	0	0		128	0	0	0	0
	129	0	0	0	0		129	0	0	0	0		129	0	0	0	0		129	0	0	0	0		129	0	0	0	0
	130	0	0	0	0		130	0	0	0	0		130	0	0	0	0		130	0	0	0	0		130	0	0	0	0
	131	0	0	0	0		131	0	0	0	0		131	0	0	0	0		131	0	0	0	0		131	0	0	0	0
	132	0	0	0	0		132	0	0	0	0		132	0	0	0	0		132	0	0	0	0		132	0	0	0	0
	133	0	0	0	0		133	0	0	0	0		133	0	0	0	0		133	0	0	0	0		133	0	0	0	0
	134	0	0	0	0		134	0	0	0	0		134	0	0	0	0		134	0	0	0	0		134	0	0	0	0
	135	0	0	0	0		135	0	0	0	0		135	0	0	0	0		135	0	0	0	0		135	0	0	0	0
	136	0	0	0	0		136	0	0	0	0		136	0	0	0	0		136	0	0	0	0		136	0	0	0	0
	137	0	0	0	0		137	0	0	0	0		137	0	0	0	0		137	0	0	0	0		137	0	0	0	0
	138	0	0	0	0		138	0	0	0	0		138	0	0	0	0		138	0	0	0	0		138	0	0	0	0
	139	0	0	0	0		139	0	0	0	0		139	0	0	0	0		139	0	0	0	0		139	0	0	0	0
	140	0	0	0	0		140	0	0	0	0		140	0	0	0	0		140	0	0	0	0		140	0	0	0	0
	141	0	0	0	0		141	0	0	0	0		141	0	0	0	0		141	0	0	0	0		141	0	0	0	0
	142	0	0	0	0		142	0	0	0	0		142	0	0	0	0		142	0	0	0	0		142	0	0	0	0
	143	0	0	0	0		143	0	0	0	0		143	0	0	0	0		143	0	0	0	0		143	0	0	0	0
	144	0	0	0	0		144	0	0	0	0		144	0	0	0	0		144	0	0	0	0		144	0	0	0	0
	145	0	0	0	0		145	0	0	0	0		145	0	0	0	0		145	0	0	0	0		145	0	0	0	0
	146	0	0	0	0		146	0	0	0	0		146	0	0	0	0		146	0	0	0	0		146	0	0	0	0
	147	0	0	0	0		147	0	0	0	0		147	0	0	0	0		147	0	0	0	0		147	0	0	0	0
	148	0	0	0	0		148	0	0	0	0		148	0	0	0	0		148	0	0	0	0		148	0	0	0	0
	149	0	0	0	0		149	0	0	0	0		149	0	0	0	0		149	0	0	0	0		149	0	0	0	0
	150	0	0	0	0		150	0	0	0	0		150	0	0	0	0		150	0	0	0	0		150	0	0	0	0
	151	0	0	0	0		151	0	0	0	0		151	0	0	0	0		151	0	0	0	0		151	0	0	0	0
	152	0	0	0	0		152	0	0	0	0		152	0	0	0	0		152	0	0	0	0		152	0	0	0	0
	153	0	0	0	0		153	0	0	0	0		153	0	0	0	0		153	0	0	0	0		153	0	0	0	0
	154	0	0	0	0		154	0	0	0	0		154	0	0	0	0		154	0	0	0	0		154	0	0	0	0
	155	0	0	0	0		155	0	0	0	0		155	0	0	0	0		155	0	0	0	0		155	0	0	0	0
	156	0	0	0	0		156	0	0	0	0		156	0	0	0	0		156	0	0	0	0		156	0	0	0	0
	157	0	0	0	0		157	0	0	0	0		157	0	0	0	0		157	0	0	0	0		157	0	0	0	0
	158	0	0	0	0		158	0	0	0	0		158	0	0	0	0		158	0	0	0	0		158	0	0	0	0
	159	0	0	0	0		159	0	0	0	0		159	0	0	0	0		159	0	0	0	0		159	0	0	0	0
	160	0	0	0	0		160	0	0	0	0		160	0	0	0	0		160	0	0	0	0		160	0	0	0	0
	161	0	0	0	0		161	0	0	0	0		161	0	0	0	0		161	0	0	0	0		161	0	0	0	0
	162	0	0	0	0		162	0	0	0	0		162	0	0	0	0		162	0	0	0	0		162	0	0	0	0
	163	0	0	0	0		163	0	0	0	0		163	0	0	0	0		163	0	0	0	0		163	0	0	0	0
	164	0	0	0	0		164	0	0	0	0		164	0	0	0	0		164	0	0	0	0		164	0	0	0	0
	165	0	0	0	0		165	0	0	0	0		165	0	0	0	0		165	0	0	0	0		165	0	0	0	0
	166	0	0	0	0		166	0	0	0	0		166	0	0	0	0		166	0	0	0	0		166	0	0	0	0
	167	0	0	0	0		167	0	0	0	0		167	0	0	0	0		167	0	0	0	0		167	0	0	0	0
	168	0	0	0	0		168	0	0	0	0		168	0	0	0	0		168	0	0	0	0		168	0	0	0	0
	169	0	0	0	0		169	0	0	0	0		169	0	0	0	0		169	0	0	0	0		169	0	0	0	0
	170	0	0	0	0		170	0	0	0	0		170	0	0	0	0		170	0	0	0	0		170	0	0	0	0
	171	0	0	0	0		171	0	0	0	0		171	0	0	0	0		171	0	0	0	0		171	0	0	0	0
	172	0	0	0	0		172	0	0	0	0		172	0	0	0	0		172	0	0	0	0		172	0	0	0	0
	173	0	0	0	0		173	0	0	0	0		173	0	0	0	0		173	0	0	0	0		173	0	0	0	0
	174	0	0	0	0		174	0	0	0	0		174	0	0	0	0		174	0	0	0	0		174	0	0	0	0
	175	0	0	0	0		175	0	0	0	0		175	0	0	0	0		175	0	0	0	0		175	0	0	0	0
	176	0	0	0	0		176	0	0	0	0		176	0	0	0	0		176	0	0	0	0		176	0	0	0	0
	177	0	0	0	0		177	0	0	0	0		177	0	0	0	0		177	0	0	0	0		177	0	0	0	0
	178	0	0	0	0		178	0	0	0	0		178	0	0	0	0		178	0	0	0	0		178	0	0	0	0
	179	0	0	0	0		179	0	0	0	0		179	0	0	0	0		179	0	0	0	0		179	0	0	0	0
	180	0	0	0	0		180	0	0	0	0		180	0	0	0	0		180	0	0	0	0		180	0	0	0	0
	181	0	0	0	0		181	0	0	0	0		181	0	0	0	0		181	0	0	0	0		181	0	0	0	0
	182	0	0	0	0		182	0	0	0	0		182	0	0	0	0		182	0	0	0	0		182	0	0	0	0
	183	0	0	0	0		183	0	0	0	0		183	0	0	0	0		183	0	0	0	0		183	0	0	0	0
	184	0	0	0	0		184	0	0	0	0		184	0	0	0	0		184	0	0	0	0		184	0	0	0	0
	185	0	0	0	0		185	0	0	0	0		185	0	0	0	0		185	0	0	0	0		185	0	0	0	0
	186	0	0	0	0		186	0	0	0	0		186	0	0	0	0		186	0	0	0	0		186	0	0	0	0
	187	0	0	0	0		187	0	0	0	0		187	0	0	0	0		187	0	0	0	0		187	0	0	0	0
	188	0	0	0	0		188	0	0	0	0		188	0	0	0	0		188	0	0	0	0		188	0	0	0	0
	189	0	0	0	0		189	0	0	0	0		189	0	0	0	0		189	0	0	0	0		189	0	0	0	0
	190	0	0	0	0		190	0	0	0	0		190	0	0	0	0		190	0	0	0	0		190	0	0	0	0
	191	0	0	0	0		191	0	0	0	0		191	0	0	0	0		191	0	0	0	0		191	0	0	0	0
	192	0	0	0	0		192	0	0	0	0		192	0	0	0	0		192	0	0	0	0		192	0	0	0	0
	193	0	0	0	0		193	0	0	0	0		193	0	0	0	0		193	0	0	0	0		193	0	0	0	0
	194	0	0	0	0		194	0	0	0	0		194	0	0	0	0		194	0	0	0	0		194	0	0	0	0
	195	0	0	0	0		195	0	0	0	0		195	0	0	0	0		195	0	0	0	0		195	0	0	0	0
	196	0	0	0	0		196	0	0	0	0		196	0	0	0	0		196	0	0	0	0		196	0	0	0	0
	197	0	0	0	0		197	0	0	0	0		197	0	0	0	0		197	0	0	0	0		197	0	0	0	0
	198	0	0	0	0		198	0	0	0	0		198	0	0	0	0		198	0	0	0	0		198	0	0	0	0
	199	0	0	0	0		199	0	0	0	0		199	0	0	0	0		199	0	0	0	0		199	0	0	0	0
	200	0	0	0	0		200	0	0	0	0		200	0	0	0	0		200	0	0	0	0		200	0	0	0	0
	201	0	0	0	0		201	0	0	0	0		201	0	0	0	0		201	0	0	0	0		201	0	0	0	0
	202	0	0	0	0		202	0	0	0	0		202	0	0	0	0		202	0	0	0	0		202	0	0	0	0
	203	0	0	0	0		203	0	0	0	0		203	0	0	0	0		203	0	0	0	0		203	0	0	0	0
	204	0	0	0	0		204	0	0	0	0		204	0	0	0	0		204	0	0	0	0		204	0	0	0	0
	205	0	0	0	0		205	0	0	0	0		205	0	0	0	0		205	0	0	0	0		205	0	0	0	0
	206	0	0	0	0		206	0	0	0	0		206	0	0	0	0		206	0	0	0	0		206	0	0	0	0
	207	0	0	0	0		207	0	0	0	0		207	0	0	0	0		207	0	0	0	0		207	0	0	0	0
	208	0	0	0	0		208	0	0	0	0		208	0	0	0	0		208	0	0	0	0		208	0	0	0	0
	209	0	0	0	0		209	0	0	0	0		209	0	0	0	0		209	0	0	0	0		209	0	0	0	0
	210	0	0	0	0		210	0	0	0	0		210	0	0	0	0		210	0	0	0	0		210	0	0	0	0
	211	0	0	0	0		211	0	0	0	0		211	0	0	0	0		211	0	0	0	0		211	0	0	0	0
	212	0	0	0	0		212	0	0	0	0		212	0	0	0	0		212	0	0	0	0		212	0	0	0	0
	213	0	0	0	0		213	0	0	0	0		213	0	0	0	0		213	0	0	0	0		213	0	0	0	0
	214	0	0	0	0		214	0	0	0	0		214	0	0	0	0		214	0	0	0	0		214	0	0	0	0
	215	0	0	0	0		215	0	0	0	0		215	0	0	0	0		215	0	0	0	0		215	0	0	0	0
	216	0	0	0	0		216	0	0	0	0		216	0	0	0	0		216	0	0	0	0		216	0	0	0	0
	217	0	0	0	0		217	0	0	0	0		217	0	0	0	0		217	0	0	0	0		217	0	0	0	0
	218	0	0	0	0		218	0	0	0	0		218	0	0	0	0		218	0	0	0	0		218	0	0	0	0
	219	0	0	0	0		219	0	0	0	0		219	0	0	0	0		219	0	0	0	0		219	0	0	0	0
	220	0	0	0	0		220	0	0	0	0		220	0	0	0	0		220	0	0	0	0		220	0	0	0	0
	221	0	0	0	0		221	0	0	0	0		221	0	0	0	0		221	0	0	0	0		221	0	0	0	0
	222	0	0	0	0		222	0	0	0	0		222	0	0	0	0		222	0	0	0	0		222	0	0	0	0
	223	0	0	0	0		223	0	0	0	0		223	0	0	0	0		223	0	0	0	0		223	0	0	0	0
	224	0	0	0	0		224	0	0	0	0		224	0	0	0	0		224	0	0	0	0		224	0	0	0	0
	225	0	0	0	0		225	0	0	0	0		225	0	0	0	0		225	0	0	0	0		225	0	0	0	0
	226	0	0	0	0		226	0	0	0	0		226	0	0	0	0		226	0	0	0	0		226	0	0	0	0
	227	0	0	0	0		227	0	0	0	0		227	0	0	0	0		227	0	0	0	0		227	0	0	0	0
	228	0	0	0	0		228	0	0	0	0		228	0	0	0	0		228	0	0	0	0		228	0	0	0	0
	229	0	0	0	0		229	0	0	0	0		229	0	0	0	0		229	0	0	0	0		229	0	0	0	0
	230	0	0	0	0		230	0	0	0	0		230	0	0	0	0		230	0	0	0	0		230	0	0	0	0
	231	0	0	0	0		231	0	0	0	0		231	0	0	0	0		231	0	0	0	0		231	0	0	0	0
	232	0	0	0	0		232	0	0	0	0		232	0	0	0	0		232	0	0	0	0		232	0	0	0	0
	233	0	0	0	0		233	0	0	0	0		233	0	0	0	0		233	0	0	0	0		233	0	0	0	0
	234	0	0	0	0		234	0	0	0	0		234	0	0	0	0		234	0	0	0	0		234	0	0	0	0
	235	0	0	0	0		235	0	0	0	0		235	0	0	0	0		235	0	0	0	0		235	0	0	0	0
	236	0	0	0	0		236	0	0	0	0		236	0	0	0	0		236	0	0	0	0		236	0	0	0	0
	237	0	0	0	0		237	0	0	0	0		237	0	0	0	0		237	0	0	0	0		237	0	0	0	0
	238	0	0	0	0		238	0	0	0	0		238	0	0	0	0		238	0	0	0	0		238	0	0	0	0
	239	0	0	0	0		239	0	0	0	0		239	0	0	0	0		239	0	0	0	0		239	0	0	0	0
	240	0	0	0	0		240	0	0	0	0		240	0	0	0	0		240	0	0	0	0		240	0	0	0	0
	241	0	0	0	0		241	0	0	0	0		241	0	0	0	0		241	0	0	0	0		241	0	0	0	0
	242	0	0	0	0		242	0	0	0	0		242	0	0	0	0		242	0	0	0	0		242	0	0	0	0
	243	0	0	0	0		243	0	0	0	0		243	0	0	0	0		243	0	0	0	0		243	0	0	0	0
	244	0	0	0	0		244	0	0	0	0		244	0	0	0	0		244	0	0	0	0		244	0	0	0	0
	245	0	0	0	0		245	0	0	0	0		245	0	0	0	0		245	0	0	0	0		245	0	0	0	0
	246	0	0	0	0		246	0	0	0	0		246	0	0	0	0		246	0	0	0	0		246	0	0	0	0
	247	0	0	0	0		247	0	0	0	0		247	0	0	0	0		247	0	0	0	0		247	0	0	0	0
	248	0	0	0	0		248	0	0	0	0		248	0	0	0	0		248	0	0	0	0		248	0	0	0	0
	249	0	0	0	0		249	0	0	0	0		249	0	0	0	0		249	0	0	0	0		249	0	0	0	0
	250	0	0	0	0		250	0	0	0	0		250	0	0	0	0		250	0	0	0	0		250	0	0	0	0
	251	0	0	0	0		251	0	0	0	0		251	0	0	0	0		251	0	0	0	0		251	0	0	0	0
	252	0	0	0	0		252	0	0	0	0		252	0	0	0	0		252	0	0	0	0		252	0	0	0	0
	253	0	0	0	0		253	0	0	0	0		253	0	0	0	0		253	0	0	0	0		253	0	0	0	0
	254	0	0	0	0		254	0	0	0	0		254	0	0	0	0		254	0	0	0	0		254	0	0	0	0
	255	0	0	0	0		255	0	0	0	0		255	0	0	0	0		255	0	0	0	0		255	0	0	0	0

## Sheet: Figure 4 g
	Figure 4 g
		1h	2h	3h	4h	5h
	s1	407	682	1120	2115	1759
	s2	172	179	690	1125	1479
	s3	86	88	229	518	604
	s4	27	52	195	156	344

[truncated: 14 more sheets: Figure 5 bi, Figure 5 bii & biii, Figure 5 div, Figure 7 bi, bii, biii, Supplementary Figure 1 , Supplementary Figure 2 & 3, Supplementary Figure 6d & 6e, Supplementary Figure 6f, Supplementary Figure 6g, Supplementary Figure 6i, Supplementary Figure 7, Supplementary Figure 8b, Supplementary Figure 10b, Supplementary Figure 10c]
